# Supplementary material for: RNaseIII and T4 Polynucleotide Kinase sequence biases and solutions during RNA-seq library construction
Source: Biol Direct. 2013 Jul 4;8:16. doi: 10.1186/1745-6150-8-16 (PMC3710281; doi:10.1186/1745-6150-8-16)
Supplement: Additional file 1: Table S1 — Mapping statistics of RNA-seq libraries. [file 1745-6150-8-16-S1.xlsx]

## Sheet: Table 1S
Table S1 Mapping statistics of RNA-seq libraries.
	Whole transcritome library	Gene specific library	Ctl		Heat		Heat + OptiK
			5' reads	3' reads	5' reads	3' reads	5' reads	3' reads
Raw reads	11495518	27458508	24131592	24131592	26689493	26689493	40536870	40536870
Filtered reads	7710794	4006203	10533356	10976861	10739043	10695854	15670062	15916559
Mapped reads*	1359485	6279	5286819	3879361	5335979	2924950	5351204	4234313
Redundancy**	0.647667	0.692626	0.619497	0.591935	0.610375	0.550807	0.503134	0.485276
* Multiple mapped reads were counted only once
** Redundancy was caculated as redundant mapped reads / mapped reads
